# Supplementary material for: Steps towards a phylogeny of the pill millipedes: non-monophyly of the family Protoglomeridae, with an integrative redescription of Eupeyerimhoffia archimedis (Diplopoda, Glomerida)
Source: Zookeys. 2015 Jun 30;(510):49–64. doi: 10.3897/zookeys.510.8675 (PMC4523764; doi:10.3897/zookeys.510.8675)
Supplement: XML Treatment for Eupeyerimhoffia [file zookeys.510.8675-treatment1.xml]

<!DOCTYPE tp:taxon-treatment
  PUBLIC "-//TaxonX//DTD Taxonomic Treatment Publishing DTD v0 20100105//EN" "tax-treatment-NSO.dtd">
<tp:taxon-treatment xmlns:tp="http://www.plazi.org/taxpub"><tp:treatment-meta><kwd-group><label>Taxon classification</label><kwd><named-content content-type="kingdom">Animalia</named-content></kwd><kwd><named-content content-type="order">Glomerida</named-content></kwd><kwd><named-content content-type="family">Protoglomeridae</named-content></kwd></kwd-group><mixed-citation publication-type="journal"><person-group><name><surname>Oeyen</surname><given-names>Jan Philip</given-names></name><name><surname>Wesener</surname><given-names>Thomas</given-names></name></person-group><article-title>Steps towards a phylogeny of the pill millipedes: non-monophyly of the family <tp:taxon-name><tp:taxon-name-part taxon-name-part-type="family">Protoglomeridae</tp:taxon-name-part></tp:taxon-name>, with an integrative redescription of <italic><tp:taxon-name><tp:taxon-name-part taxon-name-part-type="genus">Eupeyerimhoffia</tp:taxon-name-part> <tp:taxon-name-part taxon-name-part-type="species">archimedis</tp:taxon-name-part></tp:taxon-name></italic> (<tp:taxon-name><tp:taxon-name-part taxon-name-part-type="class">Diplopoda</tp:taxon-name-part></tp:taxon-name>, <tp:taxon-name><tp:taxon-name-part taxon-name-part-type="order">Glomerida</tp:taxon-name-part></tp:taxon-name>)</article-title><source>Zookeys</source><day>30</day><month>6</month><year>2015</year><volume>2015</volume><issue>510</issue><fpage>49</fpage><lpage>64</lpage><pub-id pub-id-type="doi">10.3897/zookeys.510.8675</pub-id></mixed-citation></tp:treatment-meta><tp:nomenclature><tp:taxon-name>
                            <tp:taxon-name-part taxon-name-part-type="genus">Eupeyerimhoffia</tp:taxon-name-part>
                        </tp:taxon-name><tp:taxon-authority>Brölemann, 1913</tp:taxon-authority><tp:nomenclature-citation-list><tp:nomenclature-citation><tp:taxon-name><tp:taxon-name-part taxon-name-part-type="genus">Eupeyerimhoffia</tp:taxon-name-part></tp:taxon-name><comment> Brölemann, 1913: 166–174 (first description); <xref ref-type="bibr" rid="B10">Jeekel 1971</xref>: 13 (note); <xref ref-type="bibr" rid="B22">Strasser 1976</xref>: 581–583 (synonymization <italic><tp:taxon-name><tp:taxon-name-part taxon-name-part-type="genus">Trinacriomeris</tp:taxon-name-part></tp:taxon-name></italic>); <xref ref-type="bibr" rid="B9">Hoffann 1980</xref>: 67 (list); <xref ref-type="bibr" rid="B4">Foddai et al. 1995</xref>: 11 (list); <xref ref-type="bibr" rid="B18">Shelley et al. 2000</xref>: 11 (list); <xref ref-type="bibr" rid="B14">Mauriès 2005</xref>: 242 (classification); <xref ref-type="bibr" rid="B11">Kime and Enghoff 2011</xref>: 39 (atlas).</comment></tp:nomenclature-citation><tp:nomenclature-citation><tp:taxon-name><tp:taxon-name-part taxon-name-part-type="genus">Trinacriomeris</tp:taxon-name-part></tp:taxon-name><comment> Strasser, 1965: 10–14. syn.</comment></tp:nomenclature-citation></tp:nomenclature-citation-list></tp:nomenclature><tp:treatment-sec sec-type="Diagnosis"><title>Diagnosis.</title><p>Tergite 11 fused to anal shield. Telopod simple with four podomeres. Process of telopoditomere 2 of telopod short and stout. Male leg-pair 17 with four <!--PageBreak-->podomeres. Coxa of male leg-pair 18 not fused to syncoxite. Lateral palpi of gnathochilarium as large as inner palpi. One of the largest <tp:taxon-name><tp:taxon-name-part taxon-name-part-type="order">Glomerida</tp:taxon-name-part></tp:taxon-name>, 18–22 mm long. Mandible with large condylus. Members might be mistaken in habitus, size and color with the species of the genus <italic><tp:taxon-name><tp:taxon-name-part taxon-name-part-type="genus">Onychoglomeris</tp:taxon-name-part></tp:taxon-name></italic> Verhoeff, 1909, whose species differ greatly in the telopods and many other characteristics.</p></tp:treatment-sec><tp:treatment-sec sec-type="Type species"><title>Type species.</title><p><italic><tp:taxon-name><tp:taxon-name-part taxon-name-part-type="genus">Eupeyerimhoffia</tp:taxon-name-part> <tp:taxon-name-part taxon-name-part-type="species">algerina</tp:taxon-name-part></tp:taxon-name></italic> Brölemann, 1913 from Algeria</p></tp:treatment-sec><tp:treatment-sec sec-type="Other species included"><title>Other species included.</title><p><italic><tp:taxon-name><tp:taxon-name-part taxon-name-part-type="genus">Eupeyerimhoffia</tp:taxon-name-part> <tp:taxon-name-part taxon-name-part-type="species">archimedis</tp:taxon-name-part></tp:taxon-name></italic> (Strasser, 1965) from southern Sicily.</p></tp:treatment-sec><ref-list><ref id="B10"><mixed-citation xmlns:xlink="http://www.w3.org/1999/xlink" xlink:type="simple"><person-group><name name-style="western"><surname>Jeekel</surname><given-names>CAW</given-names></name></person-group> (<year>1971</year>) <article-title>Nomenclator generum et familiarum Diplopodorum: a list of the genus and family-group names in the class <tp:taxon-name><tp:taxon-name-part taxon-name-part-type="class">Diplopoda</tp:taxon-name-part></tp:taxon-name> from the 10th edition of Linnaeus, 1758, to the end of 1957.</article-title> <source>Monografieen van de Nederlandse Entomologische Vereniging</source> <volume>5</volume>: <fpage>1</fpage>–<lpage>412</lpage>.</mixed-citation></ref><ref id="B22"><mixed-citation xmlns:xlink="http://www.w3.org/1999/xlink" xlink:type="simple"><person-group><name name-style="western"><surname>Strasser</surname><given-names>K</given-names></name></person-group> (<year>1976</year>) <article-title>Über <tp:taxon-name><tp:taxon-name-part taxon-name-part-type="class">Diplopoda</tp:taxon-name-part></tp:taxon-name>-Chilognatha Griechenlands, II.</article-title> <source>Revue suisse de Zoologie</source> <volume>83</volume>: <fpage>579</fpage>–<lpage>645</lpage>.</mixed-citation></ref><ref id="B9"><mixed-citation xmlns:xlink="http://www.w3.org/1999/xlink" xlink:type="simple"><person-group><name name-style="western"><surname>Hoffman</surname><given-names>R</given-names></name></person-group> (<year>1980</year>) <source>Classification of the <tp:taxon-name><tp:taxon-name-part taxon-name-part-type="class">Diplopoda</tp:taxon-name-part></tp:taxon-name></source>. <publisher-name>Museum d’Histoire Naturelle</publisher-name>, <publisher-loc>Genève</publisher-loc>, <fpage>1</fpage>–<lpage>237</lpage>.</mixed-citation></ref><ref id="B4"><mixed-citation xmlns:xlink="http://www.w3.org/1999/xlink" xlink:type="simple"><person-group><name name-style="western"><surname>Foddai</surname><given-names>D</given-names></name><name name-style="western"><surname>Minelli</surname><given-names>A</given-names></name><name name-style="western"><surname>Scheller</surname><given-names>U</given-names></name><name name-style="western"><surname>Zapparoli</surname><given-names>M</given-names></name></person-group> (<year>1995</year>) <article-title><tp:taxon-name><tp:taxon-name-part taxon-name-part-type="class">Chilopoda</tp:taxon-name-part></tp:taxon-name>, <tp:taxon-name><tp:taxon-name-part taxon-name-part-type="class">Diplopoda</tp:taxon-name-part></tp:taxon-name>, <tp:taxon-name><tp:taxon-name-part taxon-name-part-type="class">Pauropoda</tp:taxon-name-part></tp:taxon-name>, <tp:taxon-name><tp:taxon-name-part taxon-name-part-type="class">Symphyla</tp:taxon-name-part></tp:taxon-name>.</article-title> In: <person-group><name name-style="western"><surname>Minelli</surname><given-names>A</given-names></name><name name-style="western"><surname>Ruffo</surname><given-names>S</given-names></name><name name-style="western"><surname>La Posta</surname><given-names>S</given-names></name></person-group> (<role>Eds</role>) <source>Checklist delle Specie della Fauna Italiana</source>. <publisher-loc>Bologna</publisher-loc>, <fpage>1</fpage>–<lpage>35</lpage>.</mixed-citation></ref><ref id="B18"><mixed-citation xmlns:xlink="http://www.w3.org/1999/xlink" xlink:type="simple"><person-group><name name-style="western"><surname>Shelley</surname><given-names>RM</given-names></name><name name-style="western"><surname>Sierwald</surname><given-names>P</given-names></name><name name-style="western"><surname>Kiser</surname><given-names>SB</given-names></name><name name-style="western"><surname>Golovatch</surname><given-names>SI</given-names></name></person-group> (<year>2000</year>) <source>Nomenclator generum et familiarum Diplopodorum II</source>. <publisher-loc>Sofia</publisher-loc>.</mixed-citation></ref><ref id="B14"><mixed-citation xmlns:xlink="http://www.w3.org/1999/xlink" xlink:type="simple"><person-group><name name-style="western"><surname>Mauriès</surname><given-names>J-P</given-names></name></person-group> (<year>2005</year>) <article-title>Attempt at a classification of <tp:taxon-name><tp:taxon-name-part taxon-name-part-type="order">Glomerida</tp:taxon-name-part></tp:taxon-name> (<tp:taxon-name><tp:taxon-name-part taxon-name-part-type="class">Diplopoda</tp:taxon-name-part></tp:taxon-name>), with descriptions of two new genera from the northwest of the Iberian Peninsula.</article-title> <source><tp:taxon-name><tp:taxon-name-part taxon-name-part-type="phylum">Arthropoda</tp:taxon-name-part></tp:taxon-name> Selecta</source> <volume>14</volume>: <fpage>241</fpage>–<lpage>249</lpage>.</mixed-citation></ref><ref id="B11"><mixed-citation xmlns:xlink="http://www.w3.org/1999/xlink" xlink:type="simple"><person-group><name name-style="western"><surname>Kime</surname><given-names>RD</given-names></name><name name-style="western"><surname>Enghoff</surname><given-names>H</given-names></name></person-group> (<year>2011</year>) <source>Atlas of European millipedes (Class <tp:taxon-name><tp:taxon-name-part taxon-name-part-type="class">Diplopoda</tp:taxon-name-part></tp:taxon-name>): Volume 1, orders <tp:taxon-name><tp:taxon-name-part taxon-name-part-type="order">Polyxenida</tp:taxon-name-part></tp:taxon-name>, <tp:taxon-name><tp:taxon-name-part taxon-name-part-type="order">Glomerida</tp:taxon-name-part></tp:taxon-name>, <tp:taxon-name><tp:taxon-name-part taxon-name-part-type="order">Platydesmida</tp:taxon-name-part></tp:taxon-name>, <tp:taxon-name><tp:taxon-name-part taxon-name-part-type="family">Siphonocryptidae</tp:taxon-name-part></tp:taxon-name>, <tp:taxon-name><tp:taxon-name-part taxon-name-part-type="order">Polyzoniida</tp:taxon-name-part></tp:taxon-name>, <tp:taxon-name><tp:taxon-name-part taxon-name-part-type="order">Callipodida</tp:taxon-name-part></tp:taxon-name>, <tp:taxon-name><tp:taxon-name-part taxon-name-part-type="order">Polydesmida</tp:taxon-name-part></tp:taxon-name></source>. <publisher-name>Pensoft</publisher-name>, <publisher-loc>Sofia-Moscow</publisher-loc>.</mixed-citation></ref></ref-list></tp:taxon-treatment>
