# Supplementary material for: Steps towards a phylogeny of the pill millipedes: non-monophyly of the family Protoglomeridae, with an integrative redescription of Eupeyerimhoffia archimedis (Diplopoda, Glomerida)
Source: Zookeys. 2015 Jun 30;(510):49–64. doi: 10.3897/zookeys.510.8675 (PMC4523764; doi:10.3897/zookeys.510.8675)
Supplement: XML Treatment for Eupeyerimhoffia archimedis [file zookeys.510.8675-treatment2.xml]

<!DOCTYPE tp:taxon-treatment
  PUBLIC "-//TaxonX//DTD Taxonomic Treatment Publishing DTD v0 20100105//EN" "tax-treatment-NSO.dtd">
<tp:taxon-treatment xmlns:tp="http://www.plazi.org/taxpub"><tp:treatment-meta><kwd-group><label>Taxon classification</label><kwd><named-content content-type="kingdom">Animalia</named-content></kwd><kwd><named-content content-type="order">Glomerida</named-content></kwd><kwd><named-content content-type="family">Protoglomeridae</named-content></kwd></kwd-group><mixed-citation publication-type="journal"><person-group><name><surname>Oeyen</surname><given-names>Jan Philip</given-names></name><name><surname>Wesener</surname><given-names>Thomas</given-names></name></person-group><article-title>Steps towards a phylogeny of the pill millipedes: non-monophyly of the family <tp:taxon-name><tp:taxon-name-part taxon-name-part-type="family">Protoglomeridae</tp:taxon-name-part></tp:taxon-name>, with an integrative redescription of <italic><tp:taxon-name><tp:taxon-name-part taxon-name-part-type="genus">Eupeyerimhoffia</tp:taxon-name-part> <tp:taxon-name-part taxon-name-part-type="species">archimedis</tp:taxon-name-part></tp:taxon-name></italic> (<tp:taxon-name><tp:taxon-name-part taxon-name-part-type="class">Diplopoda</tp:taxon-name-part></tp:taxon-name>, <tp:taxon-name><tp:taxon-name-part taxon-name-part-type="order">Glomerida</tp:taxon-name-part></tp:taxon-name>)</article-title><source>Zookeys</source><day>30</day><month>6</month><year>2015</year><volume>2015</volume><issue>510</issue><fpage>49</fpage><lpage>64</lpage><pub-id pub-id-type="doi">10.3897/zookeys.510.8675</pub-id></mixed-citation></tp:treatment-meta><tp:nomenclature><tp:taxon-name>
                            <tp:taxon-name-part taxon-name-part-type="genus">Eupeyerimhoffia</tp:taxon-name-part>
                            <tp:taxon-name-part taxon-name-part-type="species">archimedis</tp:taxon-name-part>
                        </tp:taxon-name><tp:taxon-authority>(Strasser, 1965)</tp:taxon-authority><tp:nomenclature-citation-list><tp:nomenclature-citation><tp:taxon-name><tp:taxon-name-part taxon-name-part-type="genus">Trinacriomeris</tp:taxon-name-part> <tp:taxon-name-part taxon-name-part-type="species">archimedis</tp:taxon-name-part></tp:taxon-name><comment><xref ref-type="bibr" rid="B20">Strasser 1965</xref>: 10–14 (first description);</comment></tp:nomenclature-citation><tp:nomenclature-citation><tp:taxon-name><tp:taxon-name-part taxon-name-part-type="genus">Trinacriomeris</tp:taxon-name-part> <tp:taxon-name-part taxon-name-part-type="species">archimedis</tp:taxon-name-part></tp:taxon-name><comment><xref ref-type="bibr" rid="B21">Strasser 1970</xref>: 153 (list);</comment></tp:nomenclature-citation><tp:nomenclature-citation><tp:taxon-name><tp:taxon-name-part taxon-name-part-type="genus">Trinacriomeris</tp:taxon-name-part> <tp:taxon-name-part taxon-name-part-type="species">archimedis</tp:taxon-name-part></tp:taxon-name><comment><xref ref-type="bibr" rid="B22">Strasser 1976</xref>: 581–583 (synonymization <italic><tp:taxon-name><tp:taxon-name-part taxon-name-part-type="genus">Trinacriomeris</tp:taxon-name-part></tp:taxon-name></italic>);</comment></tp:nomenclature-citation><tp:nomenclature-citation><tp:taxon-name><tp:taxon-name-part taxon-name-part-type="genus">Eupeyerimhoffia</tp:taxon-name-part> <tp:taxon-name-part taxon-name-part-type="species">archimedis</tp:taxon-name-part></tp:taxon-name><comment><xref ref-type="bibr" rid="B4">Foddai et al. 1995</xref>: 11 (list);</comment></tp:nomenclature-citation><tp:nomenclature-citation><tp:taxon-name><tp:taxon-name-part taxon-name-part-type="genus">Trinacriomeris</tp:taxon-name-part> <tp:taxon-name-part taxon-name-part-type="species">archimedis</tp:taxon-name-part></tp:taxon-name><comment><xref ref-type="bibr" rid="B18">Shelley et al. 2000</xref>: 11 (list).</comment></tp:nomenclature-citation></tp:nomenclature-citation-list></tp:nomenclature><tp:treatment-sec sec-type="Material examined"><title>Material examined.</title><p>1 F, <bold>MHNG</bold>, lectotype (designated herewith), labeled paratype, in 70% ethanol, Italie (Sicile): Siracuse: Avola pr. Siracuse. 1 F, <bold>MHNG 3460</bold>, dried and mounted, Italie (Sicile): Siracuse: Avola pr. Siracuse; 1 F, <bold>ZFMK MYR01879</bold>, 1 M, <bold>ZFMK MYR01875</bold>, Italy, Sicily at type locality, south of Ferla, <named-content xmlns:xlink="http://www.w3.org/1999/xlink" content-type="dwc:verbatimCoordinates" xlink:type="simple">37.1151333°N, 014.9403667°E</named-content>, coll. J.P. Oeyen &amp; P. Erkeling, 10.vii.2013; 1 F, <bold>ZFMK MYR 1965</bold>, Italy, Sicily, Province Syracuse, East of Palazzolo Acreide, Ravine, deciduous forest, <named-content xmlns:xlink="http://www.w3.org/1999/xlink" content-type="dwc:verbatimCoordinates" xlink:type="simple">37.0997667°N, 015.0232000°E</named-content>, coll. J.P. Oeyen &amp; P. Erkeling, 13.vii.2013.</p></tp:treatment-sec><tp:treatment-sec sec-type="Comment"><title>Comment.</title><p>A second female type specimen from Ferla, Sicily was, according to the first description, stored at the University of Catania, Institute of Zoology, Italy.</p></tp:treatment-sec><tp:treatment-sec sec-type="Re-diagnosis"><title>Re-diagnosis.</title><p>Can easily be distinguished from the other Sicilian <tp:taxon-name><tp:taxon-name-part taxon-name-part-type="order">Glomerida</tp:taxon-name-part></tp:taxon-name> species by size and color. It is the largest and only light brown species on the island. It can be distinguished from its congener <italic><tp:taxon-name><tp:taxon-name-part taxon-name-part-type="genus">Eupeyerimhoffia</tp:taxon-name-part> <tp:taxon-name-part taxon-name-part-type="species">algerina</tp:taxon-name-part></tp:taxon-name></italic> in having: (1) Single continuous anterior stria on collum, posterior stria divided in lateral parts; (2) thoracic shield with single continuous stria reaching the lateral lobes on both sides.</p></tp:treatment-sec><tp:treatment-sec sec-type="Description"><title>Description.</title><p><bold>General coloration</bold> (living specimen) light brown, almost copper. Collum, head, antennae, posterior margin and lateral speckled fields of tergites lighter, almost golden cream color (Fig. <xref ref-type="fig" rid="F1">1A, B</xref>).</p><p><bold>Head</bold> sparsely covered with minute setae, &gt;10 supralabral setae (Fig. <xref ref-type="fig" rid="F3">3A, C</xref>). Incisura lateralis (IL) directed slightly laterally, not reaching height of organ of Tömösváry (TO) or antennal basis (Fig. <xref ref-type="fig" rid="F3">3A–C</xref>). Lateral marginal bulge thickest at IL, decreasing gradually dorsally until terminating at height of dorsal-most ocellus (Fig. <xref ref-type="fig" rid="F3">3C</xref>). A furrow running laterally between ventral-most ocellus and TO, circumventing antennal fossa and terminating at height of IL (Fig. <xref ref-type="fig" rid="F3">3C</xref>).</p><fig id="F3" position="float" orientation="portrait"><label>Figure 3.</label><caption><p><italic><tp:taxon-name><tp:taxon-name-part taxon-name-part-type="genus">Eupeyerimhoffia</tp:taxon-name-part> <tp:taxon-name-part taxon-name-part-type="species">archimedis</tp:taxon-name-part></tp:taxon-name></italic> (Strasser, 1965) male, SEM. <bold>A</bold> Head, frontal view <bold>B</bold> Head, ventral view <bold>C</bold> Head, detail of lateral area <bold>D</bold> Antenna, posterior view<bold>E</bold> Antenna, antennomere 6 and 7 <bold>F</bold> Antenna, apical edge of antennomere 3 <bold>G</bold> Mandible, mesal view <bold>H</bold> Gnathochilarium, ventral view <bold>I</bold> Endochilarium, dorsal view <bold>J</bold> Gnathochilarium, lateral and inner palpi, dorsal view <bold>K</bold> Endochilarium, detail of median area, dorsal view. Abbreviations: 1-7 = Antennal segments number 1-7; 4iT = 4-combed inner tooth; AC = Apical cone; AF = Antennal fossa; Ca = Cardine; Co = Condylus; cP = Central pads; CT = Central tooth; eT = External tooth; fS = fringed seam; Gu = Gula; iA = Intermediate area; iL = Incisura lateralis; iP = Inner palpi; L = Labrum; LL = Lamella linguales; LP = Lateral palpi; M = Mentum; MP = Molar plate; O = Ocellaria; O1-O4 = Ocelli 1-4; pL = Pectinate lamellae; pmL = paramedian lobe; TO = Organ of Tömösváry; SC = Sensory clusters; St = Stipites. Arrows mark <italic>sensilla basiconica</italic>. Scale bar: 400 μm (<bold>A, B</bold>); 200 μm (<bold>C</bold>); 150 μm (<bold>D</bold>); 25 μm (<bold>E</bold>); 10 μm (<bold>F</bold>); 100 μm (<bold>G</bold>); 250 μm (<bold>H, I</bold>); 40 μm (<bold>J</bold>); 50 μm (<bold>K</bold>).</p></caption><graphic xmlns:xlink="http://www.w3.org/1999/xlink" xlink:href="zookeys-510-049-g003.jpg" position="float" orientation="portrait" xlink:type="simple" id="oo_46026.jpg"/></fig><p><bold>Labrum</bold> wide, with 19 marginal setae (Fig. <xref ref-type="fig" rid="F3">3A, B</xref>). Central labral tooth projecting beyond lateral margin.</p><!--PageBreak--><p><bold>Epipharynx</bold> with pronounced central tooth and two lateral membranous lobes, covered densely in cuticular scales (Fig. <xref ref-type="fig" rid="F3">3B</xref>). Incisura lateralis clearly visible, reaching margin of head capsule. Two paramedian fringed seams stretching from central tooth posteriorly towards hypopharynx.</p><!--PageBreak--><p><bold>Ocellaria</bold> black, 3+1 convex lenses (Fig. <xref ref-type="fig" rid="F3">3C</xref>).</p><p><bold>Antennae</bold> with four apical cones (Fig. <xref ref-type="fig" rid="F3">3E</xref>). Antennomere 3 approximately as long as 1 and 2 combined (Fig. <xref ref-type="fig" rid="F3">3D</xref>). Antennomere 6 approximately 1.9 times longer than wide. Antennomeres 1–5 only sparely setose, 6th more densely setose. Multiple sensilla basiconica on proximal apical edge of antennomere 3 (Fig. <xref ref-type="fig" rid="F3">3F</xref>) as well as at apical edge of antennomere 7 (Fig. <xref ref-type="fig" rid="F3">3E</xref>).</p><p><bold>Organ of Tömösváry</bold> recessed, elongate, curved ventrally (Fig. <xref ref-type="fig" rid="F3">3C</xref>). 1.9 times longer than wide. Bulging cone and slit margins smooth. Cone narrower at midpoint. No internal structures visible in SEM.</p><p><bold>Gnathochilarium</bold> ventrally with 8 large setae on lamella linguales, 12 large setae on each stipites (Fig. <xref ref-type="fig" rid="F3">3H</xref>). Remaining ventral surface glabrous. Cardines large. Inner palpi slightly larger than lateral palpi (Fig. <xref ref-type="fig" rid="F3">3H–J</xref>). Inner palpi with &gt;40 sensory cones standing in single field (Fig. <xref ref-type="fig" rid="F3">3J</xref>). Lateral palpi also with field of &gt;20 sensory cones (Fig. <xref ref-type="fig" rid="F3">3J</xref>).</p><p><bold>Endochilarium</bold> with large anterior membranous paramedian lobes (pmL), densely covered with cuticular scales (Fig. <xref ref-type="fig" rid="F3">3I</xref>). Fields of long setae posterior to membranous lobes. Central pads with single cluster of sensilla directed towards median furrow (Fig. <xref ref-type="fig" rid="F3">3I, K</xref>).</p><p><bold>Mandible</bold> with single large outer tooth and four-combed inner tooth (Fig. <xref ref-type="fig" rid="F3">3G</xref>). Proximal comb of inner tooth slightly ovoid. Six rows of pectinate lamellae. Lateral areas of intermediate area covered with small cuticular scales, central part smooth with possible pore. Molar plate almost triangular, marginal bulge at anterior edge, no anterior depression and posterior tip slightly curved towards mandibular basis. Condylus pronounced (Fig. <xref ref-type="fig" rid="F3">3G</xref>).</p><p><bold>Collum</bold> with one continuous anterior and two posterior lateral striae (Fig. <xref ref-type="fig" rid="F4">4I</xref>). Uniformly covered with minute setae, recessed into small pits.</p><fig id="F4" position="float" orientation="portrait"><label>Figure 4.</label><caption><p><italic><tp:taxon-name><tp:taxon-name-part taxon-name-part-type="genus">Eupeyerimhoffia</tp:taxon-name-part> <tp:taxon-name-part taxon-name-part-type="species">archimedis</tp:taxon-name-part></tp:taxon-name></italic> (Strasser, 1965) male, SEM. <bold>A</bold> Thoracic shield, dorso-lateral view <bold>B</bold> Thoracic shield, meso-lateral <bold>C</bold> Thoracic shield, schism detail, ventro-lateral view <bold>D</bold> Tergite, detail of peg, antero-lateral view <bold>E</bold> Tergite, detail of depression, lateral view <bold>F</bold> Tergite, ventral view <bold>G</bold> Tergite, dorso-lateral view <bold>H</bold> Tergite, ozopore, dorsal view <bold>I</bold> Collum, dorsal view <bold>J</bold> Tergite 11 and anal shield, detail of furrow, ventro-lateral view <bold>K</bold> Tergite 11 and anal shield, left side, anterior view <bold>L</bold> Tergite 11 and anal shield, right side, posterior view. Abbreviations: AS = Anal shield; Dp = Depression; F = Furrow; Oz = Ozopore; LDp = Lateral depression; P = Peg; Sch = Schisma; stri = striae; T11 = Tergite 11. Arrows point anteriorly. Scale bar: 400 μm (<bold>A, H, I, K, L</bold>); 300 μm (<bold>B, F</bold>); 100 μm (<bold>C, D, J</bold>); 50 μm (<bold>E</bold>); 500 μm (<bold>G</bold>).</p></caption><graphic xmlns:xlink="http://www.w3.org/1999/xlink" xlink:href="zookeys-510-049-g004.jpg" position="float" orientation="portrait" xlink:type="simple" id="oo_46027.jpg"/></fig><p><bold>Thoracic shield</bold> with very small schism (Fig. <xref ref-type="fig" rid="F4">4A</xref>). 3 median striae. Marginal furrow widest laterally, narrowing medially. Uniformly covered with minute recessed setae. Ventral area of lobe with seven anterior marginal depressions on lobe and a single depression at the posterior margin (Fig. <xref ref-type="fig" rid="F3">3B, C</xref>; see below for function of depressions).</p><p><bold>Tergites 3–10</bold> covered with minute recessed setae, with single complete transverse anterior stria and short lateral striae anteriorly circumventing a depression (Fig. <xref ref-type="fig" rid="F4">4E, G</xref>). Lateral edges not projecting posteriorly. Stout pegs on ventral areas projecting posteroventrally from lateral most part of anterior edge (Fig. <xref ref-type="fig" rid="F4">4D, F</xref>).</p><p><bold>Ozopore</bold> simple, neither with special sutures nor other structures (Fig. <xref ref-type="fig" rid="F4">4H</xref>).</p><p><bold>Tergite 11 and anal shield</bold> completely fused but both dorsally and ventrally distinguishable by a pronounced furrow (Fig. <xref ref-type="fig" rid="F4">4J–L</xref>). Tergite 11 with 3 short lateral striae and a single stria circumventing a lateral depression and stretching across whole tergite (Fig. <xref ref-type="fig" rid="F4">4L</xref>). Tergite 11 and anal shield dorsally evenly covered with minute setae, with neither any special notches nor structures.</p><p><bold>Pleurites</bold> evenly covered with small setae, bulge at anterior edge widest medially narrowing towards proximal edge. Pleurite 1.2 times wider than long.</p><p><bold>Stigmatic plates</bold> reaching around coxa on both anterior and posterior sides. 1.5 times wider than long, almost pentagonal in shape. Plate with regular margin, lacking any projections. Spiracle inconspicuous, protected by small knob.</p><p><bold>Midbody legs</bold> sparsely covered with minute setae (Fig. <xref ref-type="fig" rid="F5">5F</xref>). Coxa almost triangular, much wider at base than apically. Coxa mesally elongated to process carrying a single spine. <!--PageBreak--><!--PageBreak-->Two coxal furrows originating at center of coxal basis, one stretches apically around coxa, the second terminates after 2/3 of coxal height in a meso-apical direction. Tibia, pre- and postfemur with a single mesal spine, femur with two. Apical margin of prefemur with a single small apical protrusion. Femur almost 3 times longer than wide. Tarsus with no apical, 11 dorsal and 8–11 ventral spines. Tarsus 4.5 times longer than wide. Claw elongated.</p><fig id="F5" position="float" orientation="portrait"><label>Figure 5.</label><caption><p><italic><tp:taxon-name><tp:taxon-name-part taxon-name-part-type="genus">Eupeyerimhoffia</tp:taxon-name-part> <tp:taxon-name-part taxon-name-part-type="species">archimedis</tp:taxon-name-part></tp:taxon-name></italic> (Strasser, 1965) male and female, SEM. <bold>A</bold> Leg-pair 1, male, right side, posterior view <bold>B</bold> Leg-pair 2, female, right side, posterior view <bold>C</bold> Leg-pair 2, male, left side, posterior view <bold>D</bold> Leg-pair 2, female, right vulva, ventral view <bold>E</bold> Leg-pair 2, male gonopore, posterior view <bold>F</bold> Leg-pair 9, male, right side, posterior view <bold>G</bold> Leg-pair 17, left side, anterior view <bold>H</bold> Leg-pair 18, right side, posterior view <bold>I</bold> Telopod with syncoxite, anterior view <bold>J</bold> Telopod, inner horn of syncoxite <bold>K</bold> Telopod, posterior view. Abbreviations: Cx = Coxa; Pre = Prefemur; Fem = Femur; Post = Postfemur; Tib = Tibia; Tar = Tarsus; Vu = Vulva; Go = Gonopore; Mp = Median plate; Lp = Lateral plate; Op = Operculum; 1-4 = Podomere 1-4; cL = Central lobe; h = Inner horn; Scx = Syncoxite; Tr = Trichostele. Scale bar: 400 μm (<bold>A, B</bold>); 250 μm (<bold>C</bold>); 100 μm (<bold>D, H</bold>); 25 μm (<bold>E</bold>); 200 μm (<bold>F, I</bold>); 150 μm (<bold>G, K</bold>); 50 μm (<bold>J</bold>).</p></caption><graphic xmlns:xlink="http://www.w3.org/1999/xlink" xlink:href="zookeys-510-049-g005.jpg" position="float" orientation="portrait" xlink:type="simple" id="oo_46028.jpg"/></fig><!--PageBreak--><p><bold>Male sexual characters.</bold></p><p><bold>Male tergite 11 and anal shield</bold> do not show any special structures (Fig. <xref ref-type="fig" rid="F4">4J–L</xref>). See further and more detailed descriptions above.</p><p><bold>Male first leg-pair</bold> sparsely covered with minute setae (Fig. <xref ref-type="fig" rid="F5">5A</xref>). Coxa not widened at basis, but mesally elongated to a process carrying two spines. Postfemur and tibia each with single mesal apical spine, prefemur and femur with two. Apical margin of prefemur with a single small protrusion. Tarsus with 7–10 dorsal and 8 ventral spines. Claw elongated but stout at basis. Tarsus almost 4 times longer than wide.</p><p><bold>Male second leg-pair</bold> similar to midbody legs, but with a bulbous medial coxal protrusion carrying two spines (Fig. <xref ref-type="fig" rid="F5">5C</xref>), similar to leg 1. Tarsus approximately 3.8 times longer than wide.</p><p><bold>Male gonopore</bold> clam-shaped and mesally protruding from posterior side of coxa 2 (Fig. <xref ref-type="fig" rid="F5">5E</xref>). Single elongate membranous opening surrounded by 9 or 10 apical and 4 basal setae. No division into separate plates.</p><p><bold>Male leg 17</bold> reduced with 4 podomeres (Fig. <xref ref-type="fig" rid="F5">5G</xref>). Coxa with small medial process bearing a subapical spine and a wide but narrow, almost triangular, coxal lobe. Apical edge of coxa with small protrusion. Podomere 1 with mesal spine. Second podomere approximately 1.8 times wider than podomere 3. Podomere 3 very short and inconspicuous. Podomere 4 with subapical spine. Complete leg sparsely covered with minute setae.</p><p><bold>Male leg 18</bold> reduced, but to a lesser extent than leg-pair 17 (Fig. <xref ref-type="fig" rid="F5">5H</xref>). Coxa slightly damaged during dissection, but apparently without widened coxal lobe and not fused to syncoxite. Small mesal coxal process with single subapical spine. Single, well-developed medial spine on podomere 1. Apical edge of podomere 1 with apical protrusion. Podomere 2 approximately 1.5 times as wide as podomere 3. Podomere 3 very short, no spines and with very inconspicuous borders to podomere 4. Podomere 4 with apical spine.</p><p><bold>Telopod</bold> (male leg 19) stout, syncoxite likewise (Fig. <xref ref-type="fig" rid="F5">5I–K</xref>). Syncoxal lobe small and rounded. Inner horns of syncoxite with numerous hairs of varying length and well-developed subapical spine, which is curved almost 90° (Fig. <xref ref-type="fig" rid="F5">5J</xref>). Telopoditomere 1 with mesal, highly reduced trichostele (Fig. <xref ref-type="fig" rid="F5">5I, J</xref>). Telopoditomere 2 mesally elongated into large bulbous process (immovable finger) with knobbed proximal surface. Telopoditomere 3 short, approximately 2 times wider than long, devoid of any peculiarities. Telopoditomere 4 with medial field of knobs juxtaposed to process of telopoditomere 2, and a large posteriorly oriented spine. Telopoditomere 4 forms chela (pincer) against medial process of second telopoditomere.</p><p><bold>Female sexual characters.</bold></p><p><bold>Female second leg-pair</bold> similar to midbody legs, but coxa with two spines on separate medial protrusions which are fused basally (Fig. <xref ref-type="fig" rid="F5">5B</xref>). Tarsus 4 times longer than wide.</p><p><bold>Female vulva</bold> large, attached to posterior side of coxa via membranes (Fig. <xref ref-type="fig" rid="F5">5D</xref>). Operculum recessed between vulva plates. Posterior end of operculum narrower <!--PageBreak-->than anterior one, with two spines. Vulva with ventrally symmetrical mesal and lateral plates, carrying altogether 7 or 8 spines. Lateral plate overlaps mesal one apically on posterior side, but both are fused together at their base via a membranous connection.</p></tp:treatment-sec><tp:treatment-sec sec-type="Intraspecific variation"><title>Intraspecific variation.</title><p>Not enough samples present to describe morphological variation. The populations from Ferla and Palazzolo Acreide have two different haplotypes, differing at one base pair position.</p></tp:treatment-sec><tp:treatment-sec sec-type="Volvation"><title>Volvation.</title><p>As described by <xref ref-type="bibr" rid="B20">Strasser (1965)</xref>, the genus has a volvation strategy which differs from what is known from most other <tp:taxon-name><tp:taxon-name-part taxon-name-part-type="order">Glomerida</tp:taxon-name-part></tp:taxon-name>. When rolling up into a ball the ventral ends of the tergites are not inserted in the schisma of the thoracic shield, unlike in <italic><tp:taxon-name><tp:taxon-name-part taxon-name-part-type="genus">Glomeris</tp:taxon-name-part></tp:taxon-name></italic>, but rest on top of it (Fig. <xref ref-type="fig" rid="F1">1A</xref>). The pegs on the ventral side of the tergites (Fig. <xref ref-type="fig" rid="F4">4D, F</xref>) rest within the depressions on the ventral side of the thoracic shield (Fig. <xref ref-type="fig" rid="F4">4B, C</xref>).</p></tp:treatment-sec><tp:treatment-sec sec-type="Habitat"><title>Habitat.</title><p>All of the samples were collected during the day in deciduous forests. Specimens were mainly found in the leaf litter or under small stones. Curiously, some were also found in close proximity to ant nests (<tp:taxon-name><tp:taxon-name-part taxon-name-part-type="order">Hymenoptera</tp:taxon-name-part></tp:taxon-name>) and under moss growing directly on an exposed rocky surface.</p></tp:treatment-sec><tp:treatment-sec><!--Section generated to contain objects referenced in tp:taxon-treatment.--><fig id="F1" position="float" orientation="portrait"><label>Figure 1.</label><caption><p><italic><tp:taxon-name><tp:taxon-name-part taxon-name-part-type="genus">Eupeyerimhoffia</tp:taxon-name-part> <tp:taxon-name-part taxon-name-part-type="species">archimedis</tp:taxon-name-part></tp:taxon-name></italic> (Strasser, 1965) female in situ and habitat. <bold>A</bold> <italic><tp:taxon-name><tp:taxon-name-part taxon-name-part-type="genus">Eupeyerimhoffia</tp:taxon-name-part> <tp:taxon-name-part taxon-name-part-type="species">archimedis</tp:taxon-name-part></tp:taxon-name></italic> female rolled up, in situ <bold>B</bold> <italic><tp:taxon-name><tp:taxon-name-part taxon-name-part-type="genus">Eupeyerimhoffia</tp:taxon-name-part> <tp:taxon-name-part taxon-name-part-type="species">archimedis</tp:taxon-name-part></tp:taxon-name></italic> female in situ <bold>C</bold> Habitat of <italic><tp:taxon-name><tp:taxon-name-part taxon-name-part-type="genus">Eupeyerimhoffia</tp:taxon-name-part> <tp:taxon-name-part taxon-name-part-type="species">archimedis</tp:taxon-name-part></tp:taxon-name></italic>, close to the type locality Ferla.</p></caption><graphic xmlns:xlink="http://www.w3.org/1999/xlink" xlink:href="zookeys-510-049-g001.jpg" position="float" orientation="portrait" xlink:type="simple" id="oo_46024.jpg"/></fig></tp:treatment-sec><ref-list><ref id="B20"><mixed-citation xmlns:xlink="http://www.w3.org/1999/xlink" xlink:type="simple"><person-group><name name-style="western"><surname>Strasser</surname><given-names>K</given-names></name></person-group> (<year>1965</year>) <article-title>I diplopodi della fauna siciliana.</article-title> <source>Atti della Accademia gioenia di Scienze naturali in Catania</source> <volume>7</volume>: <fpage>1</fpage>–<lpage>35</lpage>.</mixed-citation></ref><ref id="B21"><mixed-citation xmlns:xlink="http://www.w3.org/1999/xlink" xlink:type="simple"><person-group><name name-style="western"><surname>Strasser</surname><given-names>K</given-names></name></person-group> (<year>1970</year>) <article-title>Diplopodi della Sicilia e della Calabria.</article-title> <source>Memorie del Museo civico di Storia naturale di Verona</source> <volume>17</volume>: <fpage>151</fpage>–<lpage>200</lpage>.</mixed-citation></ref><ref id="B22"><mixed-citation xmlns:xlink="http://www.w3.org/1999/xlink" xlink:type="simple"><person-group><name name-style="western"><surname>Strasser</surname><given-names>K</given-names></name></person-group> (<year>1976</year>) <article-title>Über <tp:taxon-name><tp:taxon-name-part taxon-name-part-type="class">Diplopoda</tp:taxon-name-part></tp:taxon-name>-Chilognatha Griechenlands, II.</article-title> <source>Revue suisse de Zoologie</source> <volume>83</volume>: <fpage>579</fpage>–<lpage>645</lpage>.</mixed-citation></ref><ref id="B4"><mixed-citation xmlns:xlink="http://www.w3.org/1999/xlink" xlink:type="simple"><person-group><name name-style="western"><surname>Foddai</surname><given-names>D</given-names></name><name name-style="western"><surname>Minelli</surname><given-names>A</given-names></name><name name-style="western"><surname>Scheller</surname><given-names>U</given-names></name><name name-style="western"><surname>Zapparoli</surname><given-names>M</given-names></name></person-group> (<year>1995</year>) <article-title><tp:taxon-name><tp:taxon-name-part taxon-name-part-type="class">Chilopoda</tp:taxon-name-part></tp:taxon-name>, <tp:taxon-name><tp:taxon-name-part taxon-name-part-type="class">Diplopoda</tp:taxon-name-part></tp:taxon-name>, <tp:taxon-name><tp:taxon-name-part taxon-name-part-type="class">Pauropoda</tp:taxon-name-part></tp:taxon-name>, <tp:taxon-name><tp:taxon-name-part taxon-name-part-type="class">Symphyla</tp:taxon-name-part></tp:taxon-name>.</article-title> In: <person-group><name name-style="western"><surname>Minelli</surname><given-names>A</given-names></name><name name-style="western"><surname>Ruffo</surname><given-names>S</given-names></name><name name-style="western"><surname>La Posta</surname><given-names>S</given-names></name></person-group> (<role>Eds</role>) <source>Checklist delle Specie della Fauna Italiana</source>. <publisher-loc>Bologna</publisher-loc>, <fpage>1</fpage>–<lpage>35</lpage>.</mixed-citation></ref><ref id="B18"><mixed-citation xmlns:xlink="http://www.w3.org/1999/xlink" xlink:type="simple"><person-group><name name-style="western"><surname>Shelley</surname><given-names>RM</given-names></name><name name-style="western"><surname>Sierwald</surname><given-names>P</given-names></name><name name-style="western"><surname>Kiser</surname><given-names>SB</given-names></name><name name-style="western"><surname>Golovatch</surname><given-names>SI</given-names></name></person-group> (<year>2000</year>) <source>Nomenclator generum et familiarum Diplopodorum II</source>. <publisher-loc>Sofia</publisher-loc>.</mixed-citation></ref></ref-list></tp:taxon-treatment>
